# Supplementary material for: Migration and psychosis: a meta-analysis of incidence studies
Source: Psychol Med. 2019 Feb 6;50(2):303–13. doi: 10.1017/S0033291719000035 (PMC7083571; doi:10.1017/S0033291719000035)
Supplement: Supplementary file 1 [file S0033291719000035sup001.zip]

Archive with 7 entries (7 files):
- PsychMedSupplFigure1.doc
- PsychMedLegendSuppplFig2.docx
- PsychMedSupplTable1.docx
- PsychMedSupplTable2.docx
- PsychMedSupplFig2A.PNG
- PsychMedSupplFig2B.PNG
- S0033291719000035sup001.docx
